# Supplementary material for: Different distribution of histone modifications in genes with unidirectional and bidirectional transcription and a role of CTCF and cohesin in directing transcription
Source: BMC Genomics. 2015 Apr 15;16(1):300. doi: 10.1186/s12864-015-1485-5 (PMC4446127; doi:10.1186/s12864-015-1485-5)
Supplement: Additional file 2: Table S1. — ChIP-seq datasets. [file 12864_2015_1485_MOESM2_ESM.xls]

## Sheet: Sheet1
Table S1. ChIP-seq datasets.
Column A:
The ENCODE lab that provided the dataset.
'Yale' datasets were downloaded from http://hgdownload.cse.ucsc.edu/goldenPath/hg18/encodeDCC/wgEncodeYaleChIPseq/
'UW' datasets were downloaded from http://hgdownload.cse.ucsc.edu/goldenPath/hg18/encodeDCC/wgEncodeUwChIPSeq/
'HudsonAlpha' datasets were downloaded from http://hgdownload.cse.ucsc.edu/goldenPath/hg18/encodeDCC/wgEncodeHudsonalphaChipSeq/
Broad' datasets (except H2A.Z) were downloaded from http://hgdownload.cse.ucsc.edu/goldenPath/hg18/encodeDCC/wgEncodeBroadChipSeq/
Broad' H2A.Z was downloaded from http://hgdownload.cse.ucsc.edu/goldenPath/hg19/encodeDCC/wgEncodeBroadHistone/
Column B: 'Target' refers to the name of the histone modification, transcription factor, or RNA Pol II as provided by the Encode name.
Column C-H: 1=available for a cell line, 0=not available for a cell line
Lab	Target	K562	Nhek	Huvec	Hepg2	Gm12878	H1hesc
Yale	Atf3	0	0	0	0	1	0
Yale	Bdp1	0	0	0	0	1	0
Yale	Brf1	0	0	0	0	1	0
Yale	Brf2	0	0	0	0	1	0
Yale	Brg1Musigg	0	0	0	0	1	0
Yale	CebpbForskln	0	0	1	0	0	0
Yale	Cfos	0	0	0	0	1	0
Yale	CfosV3	1	0	0	0	0	0
Yale	Cjun	1	0	0	1	1	0
Yale	Cmyc	1	0	0	0	1	0
Yale	ErraForskln	0	0	1	0	0	0
Yale	Grp20Forskln	0	0	1	0	0	0
Yale	Gtf2b	0	0	0	0	1	0
Yale	Hnf4aForskln	0	0	1	0	0	0
Yale	Hsf1Forskln	0	0	1	0	0	0
Yale	Ini1Musigg	0	0	0	0	1	0
Yale	Jund	1	0	0	0	1	0
Yale	Max	0	0	0	1	1	0
Yale	MaxV3	1	0	0	0	0	0
Yale	MusiggMusigg	1	0	0	0	1	0
Yale	Nelfe	0	0	0	0	1	0
Yale	Nfe2	0	0	0	0	1	0
Yale	NfkbIggrab	1	0	0	0	0	0
Yale	NfkbTnfa	1	0	0	0	0	0
Yale	Nfya	0	0	0	0	1	0
Yale	Nfyb	0	0	0	0	1	0
Yale	Pgc1aForskln	0	0	1	0	0	0
Yale	Pol2	0	0	1	1	1	0
Yale	Rad21	0	0	0	0	1	0
Yale	Rad21Iggrab	1	0	0	0	0	0
Yale	Rpc155	0	0	0	0	1	0
Yale	Sirt6	0	0	0	0	1	0
Yale	Srebp1a	0	0	1	0	0	0
Yale	Srebp1aInsln	0	0	1	0	0	0
Yale	Srebp2	0	0	1	0	0	0
Yale	Tfiiic	0	0	0	0	1	0
Yale	Tr4	1	0	0	0	0	0
Yale	Xrcc4	0	0	0	0	1	0
Yale	Yy1	1	0	0	0	0	0
Yale	Zzz3	1	0	0	0	0	0
Yale	bE2f4	0	0	0	0	1	0
Yale	bE2f6	0	0	0	0	1	0
Yale	bGata1	0	0	0	0	1	0
Yale	bGata2	0	0	0	0	1	0
Yale	bSetdb1	0	0	0	0	1	0
Yale	bSetdb1Mnase	0	0	0	0	1	0
Yale	bTr4	0	0	1	0	1	0
Yale	bYy1	0	0	0	0	1	0
Yale	bZnf263	0	0	0	0	1	0
Yale	bZnf274	0	0	0	0	1	0
Uw	Ctcf	1	0	1	1	1	1
Uw	H3k27me3	1	0	1	1	1	1
Uw	H3k36me3	1	0	1	1	1	1
Uw	H3k4me3	1	0	1	1	1	1
Hudsonalpha	Batf	1	0	0	0	0	0
Hudsonalpha	Bcl11a	1	0	0	0	0	0
Hudsonalpha	Bcl3Pcr1xBcl3	1	0	0	0	0	0
Hudsonalpha	Bhlhe40Pcr1x	0	0	1	0	0	0
Hudsonalpha	Ebf	1	0	0	0	0	0
Hudsonalpha	Egr1	1	0	0	0	1	0
Hudsonalpha	Fosl2Pcr1x	0	0	1	0	0	0
Hudsonalpha	Gabp	1	0	1	0	1	0
Hudsonalpha	Hey1	0	0	0	0	1	0
Hudsonalpha	Hey1Pcr1x	0	0	1	0	0	0
Hudsonalpha	Irf4	1	0	0	0	0	0
Hudsonalpha	Jund	0	0	1	0	0	0
Hudsonalpha	Nrsf	1	0	1	0	1	0
Hudsonalpha	NrsfPcr1x	0	1	0	0	0	0
Hudsonalpha	Oct2	1	0	0	0	0	0
Hudsonalpha	P300	1	0	1	0	0	0
Hudsonalpha	Pax5c20	1	0	0	0	0	0
Hudsonalpha	Pax5n19	1	0	0	0	0	0
Hudsonalpha	Pbx3	1	0	0	0	0	0
Hudsonalpha	Pol2	1	0	1	0	1	0
Hudsonalpha	Pu1	1	0	0	0	1	0
Hudsonalpha	RxraPcr1x	0	0	1	0	0	0
Hudsonalpha	Sin3ak20	1	0	1	0	1	0
Hudsonalpha	Six5	0	0	0	0	1	0
Hudsonalpha	Sp1Pcr1x	1	0	0	0	0	0
Hudsonalpha	Srf	1	0	1	0	1	0
Hudsonalpha	Taf1	1	0	1	0	1	0
Hudsonalpha	Taf1Pcr1x	0	1	0	0	0	0
Hudsonalpha	Tafii	1	0	0	0	0	0
Hudsonalpha	Tcf12	1	0	0	0	0	0
Hudsonalpha	Usf1	1	0	1	0	1	0
Hudsonalpha	Zbtb33	1	0	0	0	0	0
Hudsonalpha	Zbtb33Pcr1x	0	0	1	0	0	0
Broad	Ctcf	1	1	1	1	1	1
Broad	H2A.Z	1	1	1	1	1	1
Broad	H3k27ac	1	0	1	1	1	1
Broad	H3k27me3	1	1	0	1	1	1
Broad	H3k36me3	1	1	1	1	1	1
Broad	H3k4me1	1	1	0	1	1	1
Broad	H3k4me2	1	1	1	1	1	1
Broad	H3k4me3	1	1	1	1	1	1
Broad	H3k9ac	1	1	1	1	1	1
Broad	H3k9me1	0	0	0	1	1	1
Broad	H4k20me1	1	1	1	1	1	1
